# Supplementary material for: Effect of Antioxidants on the Gut Microbiome Profile and Brain Functions: A Review of Randomized Controlled Trial Studies
Source: Foods. 2025 Jan 8;14(2):176. doi: 10.3390/foods14020176 (PMC11764720; doi:10.3390/foods14020176)
Supplement: Supplementary file 1 [file foods-14-00176-s001.zip]

Archive with 1 entries (1 files):
- foods-3385337-supplementary.pdf
